# Supplementary material for: Mutational Signatures of De-Differentiation in Functional Non-Coding Regions of Melanoma Genomes
Source: PLoS Genet. 2012 Aug 9;8(8):e1002871. doi: 10.1371/journal.pgen.1002871 (PMC3415438; doi:10.1371/journal.pgen.1002871)
Supplement: Table S2 — We compared the genotype calls made on the whole genome data using the MPG and MPV algorithms to SNP-chip calls made on the same samples. Three sets of positions were considered: 1) all SNP-chip positions, 2) hidden SNPs (positions on the SNP-chip where a nearby SNP could affect probe hybridization) removed, and 3) hidden SNPs and CNV abnormal regions removed. (XLS) [file pgen.1002871.s019.xls]

## Sheet: Sheet1
RECALL
	normal; MPG	normal; MPG (variant positions)	cell culture; MPG	cell culture; MPG (variant positions)	cell culture; MPV
all positions	0.988	0.9846	0.846	0.80671	0.94812
no hidden SNPs	0.988	0.98441	0.842	0.80598	0.94677
no hidden SNPs; cnv OK	0.993	0.99029	0.912	0.87976	0.96275
PRECISION
	normal; MPG	normal; MPG (variant positions)	cell culture; MPG	cell culture; MPG (variant positions)	cell culture; MPV
all positions	0.99895	0.98108	0.99898	0.97649	0.9785
no hidden SNPs	0.99914	0.98066	0.99917	0.97603	0.9781
no hidden SNPs; cnv OK	0.99937	0.99893	0.99939	0.9988	0.99788
